# Supplementary material for: Differential retention and expansion of the ancestral genes associated with the paleopolyploidies in modern rosid plants, as revealed by analysis of the extensins super-gene family
Source: BMC Genomics. 2014 Jul 21;15(1):612. doi: 10.1186/1471-2164-15-612 (PMC4117974; doi:10.1186/1471-2164-15-612)
Supplement: Supplementary file 1 — Additional file 1: Extensins identified in four modern rosids. (XLS 38 KB) [file 12864_2014_6305_MOESM1_ESM.xls]

## Sheet: Sheet1
Arabidopsis thaliana		Populus trichocarpa		Vitis vinifera		Carica papaya
Gene No.a	Gene model	Gene No.	Gene model	Gene No.	Gene model	Gene No.	Gene model
A1	At1g76930	P1	POPTR_0010s05110	C1	evm.TU.contig_33901.1	V1	GSVIVT01012008001
A2	At3g54590	P2	POPTR_0008s19400	C2	evm.TU.contig_36174.1	V2	GSVIVT01031700001
A3	AT1g21310	P3	POPTR_0010s12360	C3	evm.TU.contig_42046.1	V3	GSVIVT01031843001
A6	At2g24980	P4	POPTR_0008s12800	C4	evm.TU.supercontig_151.52	V4	GSVIVT01036543001
A7	At4g08400	P5	POPTR_0010s14290	C5	evm.TU.supercontig_164.2	V5	GSVIVT01036462001
A8	At4g08410	P6	POPTR_0017s14140	C6	evm.TU.supercontig_179.42
A9	At5g06630	P7	POPTR_0008s11080	C7	evm.TU.supercontig_23.83
A10	At5g06640	P8	POPTR_0017s07690	C8	evm.TU.supercontig_23.105
A11	At5g49080	P9	POPTR_0009s14810	C9	evm.TU.supercontig_25.116
A12	At4g13390	P10	POPTR_0009s11130	C10	evm.TU.supercontig_36.189
A13	At5g35190	P11	POPTR_0014s03600	C11	evm.TU.supercontig_49.36
A15	At1g23720	P12	POPTR_0004s15360	C12	evm.TU.supercontig_544.1
A16	At3g28550	P13	POPTR_0009s09530	C13	evm.TU.supercontig_62.70
A17	At3g54580	P14	POPTR_0017s06820	C14	evm.TU.supercontig_9.98
A18	At1g26250	P15	POPTR_0003s06350	C15	evm.TU.contig_47681.1
A19	At1g26240	P16	POPTR_0006s24190	C16	evm.TU.supercontig_200.2
A20	At4g08370	P17	POPTR_0006s08110	C17	evm.TU.supercontig_48.78
A21	At2g43150	P18	POPTR_0006s26190	C18	evm.TU.supercontig_733.1
A22	At4g08380	P19	POPTR_0018s01010
A23	At5g19810	P20	POPTR_0018s06150
A24	AT4g13340	P21	POPTR_0006s01960
A25	AT2g15880	P22	POPTR_0024s00730
A26	AT1g62440	P23	POPTR_0006s14810
A27	AT1g12040	P24	POPTR_0018s08800
A28	AT4g18670	P25	POPTR_0018s12930
A29	AT1g54215	P26	POPTR_0018s14790
A30	AT1g70140	P27	POPTR_0018s05480
A31	AT4g33970	P28	POPTR_0028s00200
A32	AT1g02405	P29	POPTR_0005s09550
A33	AT1g49490	P30	POPTR_0014s11110
A34	AT1g44191	P31	POPTR_0008s22980
A35	AT1g26150	P32	POPTR_0001s16930
A36	AT4g22485	P33	Potri.001G260200
A37	AT3g50580	P34	POPTR_0001s05720
A38	AT1g49750	P35	Potri.001G019900
A39	AT5g38560	P36	Potri.001G020000
A40	AT3g19430	P37	POPTR_0001s05740
A41	AT2g27390
A42	AT2g14890
A43	AT5g54650
A44	AT5g23150
A45	AT3g22800
A46	AT4g22470
A47	AT5g26080
A48	AT1g20130
A49	AT3g24480
a A1–A23 were numbered according to Cannon et al. (2008), which did not have gene No. of A4, A5 and A14. Thus we retrieved 46 extensins from Arabidopsis in this analysis.
