# Supplementary material for: Differential retention and expansion of the ancestral genes associated with the paleopolyploidies in modern rosid plants, as revealed by analysis of the extensins super-gene family
Source: BMC Genomics. 2014 Jul 21;15(1):612. doi: 10.1186/1471-2164-15-612 (PMC4117974; doi:10.1186/1471-2164-15-612)
Supplement: Supplementary file 2 — Additional file 2: Number of extensins with different signature protein domains in four modern rosids. (XLS 30 KB) [file 12864_2014_6305_MOESM2_ESM.xls]

## Sheet: Sheet1
Species	IPR006706	IPR006041	IPR003882	PR01217	PTHR23201	Total
Arabidopsis thaliana	18	0	2	25	1	46
Carica papaya	1	1	0	16	0	18
Populus trichocarpa	1	0	1	35	0	37
Vitis vinifera	0	1	0	4	0	5
