# Supplementary material for: Differential retention and expansion of the ancestral genes associated with the paleopolyploidies in modern rosid plants, as revealed by analysis of the extensins super-gene family
Source: BMC Genomics. 2014 Jul 21;15(1):612. doi: 10.1186/1471-2164-15-612 (PMC4117974; doi:10.1186/1471-2164-15-612)
Supplement: Supplementary file 3 — Additional file 3: ω values for the paralogous and orthologous pairs of extensins. (XLS 34 KB) [file 12864_2014_6305_MOESM3_ESM.xls]

## Sheet: Sheet1
Paralogous pair	ω=dN/dS	Paralogous pair	ω=dN/dS	Paralogous pair	ω=dN/dS	Paralogous pair	ω=dN/dS	Paralogous pair	ω=dN/dS	Paralogous pair	ω=dN/dS	Paralogous pair	ω=dN/dS	Paralogous pair	ω=dN/dS	Paralogous pair	ω=dN/dS	Paralogous pair	ω=dN/dS	Paralogous pair	ω=dN/dS
A2-A6	0.0572
A2-A7	0.0997	A6-A7	0.1271
A2-A8	0.082	A6-A8	0.129	A7-A8	0.1926
A2-A9	0.0787	A6-A9	0.0824	A7-A9	0.1362	A8-A9	0.146
A2-A10	0.0994	A6-A10	0.1007	A7-A10	0.1173	A8-A10	0.1329	A9-A10	0.0745
A2-A11	0.1059	A6-A11	0.1063	A7-A11	0.1278	A8-A11	0.1139	A9-A11	0.123	A10-A11	0.0772
A2-A12	0.1274	A6-A12	0.1639	A7-A12	0.1626	A8-A12	0.1564	A9-A12	0.1301	A10-A12	0.1234	A11-A12	0.161
A2-A13	0.197	A6-A13	0.1504	A7-A13	0.1755	A8-A13	0.181	A9-A13	0.1917	A10-A13	0.1334	A11-A13	0.1818	A12-A13	0.17
A2-A15	0.0814	A6-A15	0.0601	A7-A15	0.0928	A8-A15	0.0991	A9-A15	0.0735	A10-A15	0.0771	A11-A15	0.0679	A12-A15	0.1463	A13-A15	0.1402
A2-A16	0.097	A6-A16	0.121	A7-A16	0.101	A8-A16	0.0859	A9-A16	0.0992	A10-A16	0.0732	A11-A16	0.0654	A12-A16	0.1575	A13-A16	0.1874	A15-A16	0.0568
A2-A17	0.0679	A6-A17	0.1123	A7-A17	0.1454	A8-A17	0.1169	A9-A17	0.1374	A10-A17	0.113	A11-A17	0.0945	A12-A17	0.1255	A13-A17	0.1717	A15-A17	0.093	A16-A17	0.0726
A24-A28	0.2067	P1-P2	0.4909	P22-P28	0.9765
A24-A49	0.1174	P5-P6	0.1966	P26-P17	0.2066
A28-A49	0.1447	P5-P7	0.356	P34-P35	0.1236
A26-A27	0.1801	P6-P7	0.1749	P34-P36	0.1372
A25-A31	0.1152	P10-P12	0.1616	P34-P37	0.1655
A18-A19	0.088	P18-P19	0.2259	P35-P36	0.0782
A18-A20	0.2224	P20-P22	0.1642	P35-P37	0.0974
A19-A20	0.2914	P20-P28	0.163	P36-P37	0.0816
Orthologous pair	ω=dN/dS
P5-A35	0.2026
P6-A39	0.1588
P29-A44	0.3355
C18-P30	0.1409
C6-P6	0.1861
C7-P24	0.0993
C8-P20	0.066
V1-P5	0.226
V1-C6	0.1685
