# Supplementary material for: Differential retention and expansion of the ancestral genes associated with the paleopolyploidies in modern rosid plants, as revealed by analysis of the extensins super-gene family
Source: BMC Genomics. 2014 Jul 21;15(1):612. doi: 10.1186/1471-2164-15-612 (PMC4117974; doi:10.1186/1471-2164-15-612)
Supplement: Supplementary file 7 — Additional file 7: Extensins in syntenic chromosomal blocks identified within each species. (XLSX 39 KB) [file 12864_2014_6305_MOESM7_ESM.xlsx]

## Sheet: Sheet1
Species	Block No.	Block Score	E value	Locus_1 gene model	Locus_1 gene code	Locus_2 gene model	Locus_2 gene code	Ka	Ks	Block median Ks
Vitis vinifera	2	1341	0	GSVIVT01012008001	V1	GSVIVT01036465001	VN1	0.1322	1.0973	1.51635
Vitis vinifera	59	639	1e-30	GSVIVT01009442001	VN2	GSVIVT01031700001	V2	1.0866	-1	1.1221
Carica papaya	3	236	2e-84	evm.TU.supercontig_1.242	CN1	evm.TU.supercontig_179.42	C6	0.3365	1.6181	1.5526
Carica papaya	32	219	2e-23	evm.TU.supercontig_16.166	CN2	evm.TU.supercontig_48.78	C17	0.4975	1.6491	1.5113
Populus trichocarpa	136	468	1e-53	POPTR_0010s14290	P5	POPTR_0017s14140	P6	0.5269	1.4198	1.55925
Populus trichocarpa	313	1487	7e-53	POPTR_0004s10490	PN1	POPTR_0010s14290	P5	0.5352	1.3995	1.5594
Populus trichocarpa	478	349	2e-58	POPTR_0008s11080	P7	POPTR_0010s14290	P5	0.1687	0.2873	0.2561
Populus trichocarpa	334	1645	0	POPTR_0004s10490	PN1	POPTR_0017s14140	P6	0.0542	0.2087	0.24365
Populus trichocarpa	503	232	6e-165	POPTR_0008s11080	P7	POPTR_0017s14140	P6	0.3318	1.4231	1.4715
Populus trichocarpa	363	982	6e-164	POPTR_0004s10490	PN1	POPTR_0008s11080	P7	0.3213	1.4329	1.67275
Populus trichocarpa	297	235	2e-153	POPTR_0003s05220	PN3	POPTR_0018s08800	P24	0.3537	1.4018	1.2633
Populus trichocarpa	444	438	7e-124	POPTR_0006s25940	PN4	POPTR_0018s08800	P24	0.2064	1.3021	1.78955
Populus trichocarpa	58	340	2e-165	POPTR_0001s18340	PN5	POPTR_0018s08800	P24	0.3207	1.6896	1.2904
Populus trichocarpa	512	1617	1e-152	POPTR_0009s11130	P10	POPTR_0014s03600	P11	0.2443	-1	1.60465
Populus trichocarpa	366	15917	0	POPTR_0004s15360	P12	POPTR_0009s11130	P10	0.1411	0.3445	0.2827
Populus trichocarpa	328	577	5e-153	POPTR_0004s15360	P12	POPTR_0014s03600	P11	0.3	-1	1.6996
Populus trichocarpa	436	231	9e-144	POPTR_0006s26190	P18	POPTR_0018s06150	P20	0.2505	2.2311	1.3861
Populus trichocarpa	429	8756	8e-170	POPTR_0006s26190	P18	POPTR_0018s01010	P19	0.1173	0.4317	0.2746
Populus trichocarpa	202	263	9e-141	POPTR_0018s01010	P19	POPTR_0018s06150	P20	0.2614	3.073	1.5106
Populus trichocarpa	393	10141	0	POPTR_0005s09550	P29	POPTR_0007s07750	PN8	0.0921	0.224	0.277
Populus trichocarpa	481	50636	0	POPTR_0008s19400	P2	POPTR_0010s05110	P1	0.1514	0.2763	0.2756
Populus trichocarpa	106	224	8e-07	POPTR_0001s20610	PN2	POPTR_0006s14810	P23	0.7241	2.2992	1.37945
Populus trichocarpa	431	4746	7e-46	POPTR_0006s06640	PN6	POPTR_0018s12930	P25	0.1365	0.2466	0.2678
Populus trichocarpa	60	271	6e-25	POPTR_0001s19280	PN7	POPTR_0018s12930	P25	0.5103	2.4246	1.6681
Populus trichocarpa	431	4746	0	POPTR_0006s08110	P17	POPTR_0018s14790	P26	0.1032	0.4995	0.2678
Populus trichocarpa	127	489	9e-151	POPTR_0010s16180	PN9	POPTR_0014s11110	P30	0.3522	2.7137	1.6783
Populus trichocarpa	169	1080	2e-172	POPTR_0013s00640	PN10	POPTR_0014s11110	P30	0.2552	1.7987	1.50535
Populus trichocarpa	221	22786	0	POPTR_0002s19120	PN11	POPTR_0014s11110	P30	0.0551	0.2247	0.2733
Populus trichocarpa	380	407	0	POPTR_0005s00720	PN12	POPTR_0014s11110	P30	0.2437	1.9727	1.5279
Populus trichocarpa	481	50636	1e-09	POPTR_0008s12800	P4	POPTR_0010s12360	P3	0.1349	0.3494	0.2756
Populus trichocarpa	484	314	2e-06	POPTR_0008s22980	P31	POPTR_0010s00350	PN13	0.1185	0.4185	0.3345
Populus trichocarpa	79	8033	0	POPTR_0001s18340	PN5	POPTR_0003s05220	PN3	0.0857	0.2602	0.2457
Populus trichocarpa	481	50636	0	POPTR_0008s09990	PN29	POPTR_0010s16180	PN9	0.0509	0.2353	0.2756
Populus trichocarpa	375	8041	0	POPTR_0005s00720	PN12	POPTR_0013s00640	PN10	0.0675	0.3389	0.2843
Populus trichocarpa	97	307	3e-26	POPTR_0001s19280	PN7	POPTR_0006s06640	PN6	0.5848	1.5591	1.584
Populus trichocarpa	124	338	1e-150	POPTR_0010s16180	PN9	POPTR_0013s00640	PN10	0.3553	-1	1.5451
Populus trichocarpa	212	651	1e-148	POPTR_0010s16180	PN9	POPTR_0002s19120	PN11	0.3299	-1	1.67505
Populus trichocarpa	488	395	2e-157	POPTR_0008s09990	PN29	POPTR_0013s00640	PN10	0.3773	3.7032	1.6906
Populus trichocarpa	218	1072	5e-163	POPTR_0002s19120	PN11	POPTR_0013s00640	PN10	0.2668	2.118	1.5175
Populus trichocarpa	254	405	7e-171	POPTR_0002s19120	PN11	POPTR_0005s00720	PN12	0.2611	2.4144	1.8265
Arabidopsis thaliana	3	7378	8e-23	AT1G21310	A3	At1g76930	A1	0.0771	0.8941	0.84345
Arabidopsis thaliana	186	3248	0	AT3G24480	A49	AT4G13340	A24	0.0904	0.7445	0.8699
Arabidopsis thaliana	4	3993	5e-179	AT1G12040	A27	AT1G62440	A26	0.2208	1.0338	0.8565
Arabidopsis thaliana	9	316	2e-146	AT1G59910	AN5	AT1G70140	A30	0.5485	3.1115	1.7678
Arabidopsis thaliana	16	2634	0	AT1G24150	AN1	AT1G70140	A30	0.1664	0.8417	0.881
Arabidopsis thaliana	19	319	1e-121	AT1G24150	AN1	AT1G59910	AN5	0.556	2.7327	1.9017
Arabidopsis thaliana	40	4121	8e-179	AT1G49490	A33	AT3G19020	AN2	0.2601	1.0807	0.783
Arabidopsis thaliana	40	4121	5e-162	AT1G49750	A38	AT3G19320	AN3	0.1847	0.9602	0.783
Arabidopsis thaliana	250	728	0	AT5G08230	AN4	AT5G23150	A44	0.3017	0.5752	0.7867
