# Supplementary material for: Differential retention and expansion of the ancestral genes associated with the paleopolyploidies in modern rosid plants, as revealed by analysis of the extensins super-gene family
Source: BMC Genomics. 2014 Jul 21;15(1):612. doi: 10.1186/1471-2164-15-612 (PMC4117974; doi:10.1186/1471-2164-15-612)
Supplement: Supplementary file 8 — Additional file 8: Extensins in syntenic chromosomal blocks identified between species. (XLS 49 KB) [file 12864_2014_6305_MOESM8_ESM.xls]

## Sheet: sheet1
Between species	Block No.	Block Score	E value	Locus_1 gene model	Locus_1 gene code	Locus_2 gene model	Locus_2 gene code	Ka	Ks	Block median Ks
Arabidopsis-Populus	225	823	4e-149	AT1G49490	A33	POPTR_0004s15360	P12	0.4085	2.1451	1.86065
Arabidopsis-Populus	67	350	7e-147	AT1G70140	A30	POPTR_0010s04750	PN16	0.4067	-1	1.3579
Arabidopsis-Populus	287	352	8e-141	AT1G70140	A30	POPTR_0008s19720	PN17	0.4573	2.9553	2.0929
Arabidopsis-Populus	425	1128	9e-163	AT2G15880	A25	POPTR_0004s15360	P12	0.3921	1.9023	1.7532
Arabidopsis-Populus	552	2315	1e-133	AT3G22800	A45	POPTR_0010s09310	PN22	0.2725	-1	1.73195
Arabidopsis-Populus	742	1743	2e-112	AT3G19430	A40	POPTR_0009s10030	PN20	0.3576	2.3056	1.81825
Arabidopsis-Populus	636	458	3e-171	AT3G24480	A49	POPTR_0018s06150	P20	0.2205	-1	1.85055
Arabidopsis-Populus	21	698	1e-95	AT1G49750	A38	POPTR_0001s30990	PN19	0.5195	2.5176	1.7704
Arabidopsis-Populus	534	565	9e-95	AT3G19320	AN3	POPTR_0001s30990	PN19	0.5169	3.5303	1.7633
Arabidopsis-Populus	800	209	6e-06	AT4G22470	A46	POPTR_0014s05870	PN23	0.8538	1.5744	2.2146
Arabidopsis-Populus	861	2678	4e-06	AT4G22470	A46	POPTR_0003s11070	PN24	0.7871	-1	1.9178
Arabidopsis-Populus	934	1198	6e-179	AT5G54650	A43	POPTR_0001s44180	PN21	0.3795	1.7338	1.7338
Arabidopsis-Populus	663	980	6e-159	AT3G19020	AN2	POPTR_0004s15360	P12	0.3602	2.3659	2.0201
Arabidopsis-Populus	70	296	8e-131	AT1G59910	AN5	POPTR_0010s04750	PN16	0.5719	2.2218	1.6172
Arabidopsis-Populus	132	268	2e-126	AT1G59910	AN5	POPTR_0015s08120	PN18	0.5538	4.0136	1.7546
Arabidopsis-Populus	286	381	1e-129	AT1G59910	AN5	POPTR_0008s19720	PN17	0.5794	2.0188	1.6884
Arabidopsis-Populus	54	270	1e-98	AT1G24150	AN1	POPTR_0010s04750	PN16	0.3876	2.6952	1.559
Arabidopsis-Populus	44	938	3e-137	AT1G70450	AN11	POPTR_0010s05110	P1	0.2786	1.735	1.7268
Arabidopsis-Populus	61	624	3e-170	AT1G23540	AN9	POPTR_0010s05110	P1	0.3528	1.9222	1.8433
Arabidopsis-Populus	285	393	4e-180	AT1G23540	AN9	POPTR_0008s19400	P2	0.3873	2.4301	1.47745
Arabidopsis-Populus	308	293	3e-160	AT1G10620	AN10	POPTR_0008s19400	P2	0.4524	2.5451	1.6413
Arabidopsis-Populus	302	471	2e-139	AT1G70450	AN11	POPTR_0008s19400	P2	0.2817	2.1073	1.84985
Arabidopsis-Populus	310	234	9e-177	AT1G68690	AN21	POPTR_0008s11080	P7	0.3263	1.2613	1.8773
Arabidopsis-Populus	1091	1874	0	AT5G38560	A39	POPTR_0017s14140	P6	0.2603	1.684	1.841
Arabidopsis-Populus	312	1497	3e-147	AT1G49490	A33	POPTR_0009s11130	P10	0.393	1.7425	1.7525
Arabidopsis-Populus	499	3313	7e-157	AT2G15880	A25	POPTR_0009s11130	P10	0.2413	1.6404	1.7674
Arabidopsis-Populus	742	1743	7e-159	AT3G19020	AN2	POPTR_0009s11130	P10	0.3362	1.6221	1.81825
Arabidopsis-Populus	593	386	5e-141	AT3G19020	AN2	POPTR_0014s03600	P11	0.3095	-1	2.0826
Arabidopsis-Populus	1196	1751	1e-121	AT5G25550	AN6	POPTR_0006s26190	P18	0.3022	-1	1.902
Arabidopsis-Populus	1104	1300	3e-119	AT5G25550	AN6	POPTR_0018s01010	P19	0.3391	-1	2.0329
Arabidopsis-Populus	1211	310	2e-13	AT5G57070	AN12	POPTR_0006s14810	P23	0.478	2.3448	2.2129
Arabidopsis-Populus	1108	245	2e-19	AT5G20230,	AN13	POPTR_0018s12930	P25	0.6285	1.907	1.507
Arabidopsis-Populus	1205	439	2e-20	AT5G20230,	AN13	POPTR_0006s06640	PN6	0.6428	1.916	1.8601
Arabidopsis-Populus	1172	684	2e-146	AT5G23150	A44	POPTR_0005s09550	P29	0.4746	1.2894	1.8438										0
Arabidopsis-Populus	1175	531	7e-120	AT5G08230	AN4	POPTR_0005s09550	P29	0.5809	1.2096	2.08135
Arabidopsis-Populus	1227	487	1e-107	AT5G08230	AN4	POPTR_0007s07750	PN8	0.6209	1.3081	1.741
Arabidopsis-Populus	125	254	7e-179	AT1G02460	AN14	POPTR_0014s11110	P30	0.2478	-1	2.01555
Arabidopsis-Populus	186	253	3e-166	AT1G02460	AN14	POPTR_0002s19120	PN11	0.2585	-1	1.8546
Arabidopsis-Populus	836	2125	3e-147	AT4G01890	AN15	POPTR_0002s19120	PN11	0.3356	-1	1.7311
Arabidopsis-Populus	794	2129	8e-158	AT4G01890	AN15	POPTR_0014s11110	P30	0.3217	-1	1.7303
Arabidopsis-Populus	41	1081	4e-72	AT1G26150	A35	POPTR_0010s14290	P5	0.2894	1.4284	1.7563
Arabidopsis-Papaya	776	1057	0	AT5G54650	A43	evm.TU.supercontig_97.81	CN10	0.2857	1.2586	1.6373
Arabidopsis-Papaya	597	356	2e-21	AT5G08230	AN4	evm.TU.supercontig_0.128	CN3	0.1299	1.3553	1.626
Arabidopsis-Papaya	134	850	2e-138	AT1G70140	A30	evm.TU.supercontig_5.322	CN9	0.2853	-1	1.40535
Arabidopsis-Papaya	135	530	6e-129	AT1G59910	AN5	evm.TU.supercontig_5.322	CN9	0.2984	2.7137	2.07515
Arabidopsis-Papaya	138	346	6e-88	AT1G24150	AN1	evm.TU.supercontig_5.322	CN9	0.2774	2.18	1.80435
Arabidopsis-Papaya	148	952	2e-146	AT1G49490	A33	evm.TU.supercontig_62.70	C13	0.3185	1.5481	1.6952
Arabidopsis-Papaya	561	471	6e-161	AT4G33970	A31	evm.TU.supercontig_62.70	C13	0.2792	2.3322	1.629
Arabidopsis-Papaya	294	1020	1e-164	AT2G15880	A25	evm.TU.supercontig_62.70	C13	0.285	1.7089	1.8128
Arabidopsis-Papaya	436	1156	2e-164	AT3G19020	AN2	evm.TU.supercontig_62.70	C13	0.2617	2.2618	1.6089
Arabidopsis-Papaya	127	1590	6e-43	AT1G09070	AN16	evm.TU.supercontig_48.78	C17	0.4415	1.8072	1.6215
Arabidopsis-Papaya	409	296	3e-27	AT3G16510	AN17	evm.TU.supercontig_48.78	C17	0.7384	-1	2.0303
Arabidopsis-Papaya	547	215	2e-17	AT4G15740	AN18	evm.TU.supercontig_48.78	C17	1.1818	-1	2.4795
Arabidopsis-Papaya	390	830	2e-135	AT3G24540	AN7	evm.TU.supercontig_23.83	C7	0.3478	2.1024	1.733
Arabidopsis-Papaya	513	259	6e-168	AT4G13340	A24	evm.TU.supercontig_23.105	C8	0.1861	2.4995	1.3783
Arabidopsis-Papaya	390	830	1e-172	AT3G24480	A49	evm.TU.supercontig_23.105	C8	0.1817	1.9426	1.733
Arabidopsis-Papaya	78	902	2e-06	AT1G54215	A29	evm.TU.supercontig_25.116	C9	0.4878	1.6948	1.6948
Arabidopsis-Vitis	15	498	1e-151	AT1G70140	A30	GSVIVT01020145001	VN11	0.4372	-1	1.48135										1.7303
Arabidopsis-Vitis	92	537	3e-145	AT1G70140	A30	GSVIVT01007836001	VN12	0.4748	2.3586	2.1594
Arabidopsis-Vitis	21	335	5e-138	AT1G59910	AN5	GSVIVT01020145001	VN11	0.5453	3.1478	2.1632
Arabidopsis-Vitis	95	426	5e-131	AT1G59910	AN5	GSVIVT01007836001	VN12	0.7656	1.9555	2.0645
Arabidopsis-Vitis	105	488	1e-95	AT1G24150	AN1	GSVIVT01007836001	VN12	0.4954	-1	1.7016
Arabidopsis-Vitis	7	268	9e-103	AT1G24150	AN1	GSVIVT01020145001	VN11	0.4384	-1	1.6039
Arabidopsis-Vitis	277	221	7e-147	AT2G15880	A25	GSVIVT01031843001	V3	0.3496	1.815	1.815
Arabidopsis-Vitis	424	799	3e-112	AT3G22800	A45	GSVIVT01018025001	VN15	0.4117	2.4339	2.038
Arabidopsis-Vitis	677	268	4e-176	AT5G38560	A39	GSVIVT01036465001	VN1	0.1924	1.8427	1.8258										0
Arabidopsis-Vitis	68	393	2e-161	AT1G68690	AN21	GSVIVT01036465001	VN1	0.2371	1.9037	2.1602
Arabidopsis-Vitis	373	228	3e-113	AT3G18810	AN22	GSVIVT01036465001	VN1	0.4186	-1	2.3602
Arabidopsis-Vitis	647	290	9e-144	AT5G54650	A43	GSVIVT01030643001	VN13	0.4068	-1	2.1612
Arabidopsis-Vitis	722	3884	2e-173	AT5G54650	A43	GSVIVT01014581001	VN14	0.225	1.8349	1.77885
Arabidopsis-Vitis	623	214	1e-171	AT5G23150	A44	GSVIVT01012049001	VN4	0.4964	1.3709	1.3695
Arabidopsis-Vitis	667	391	8e-35	AT5G15780	AN8	GSVIVT01036543001	V4	0.4837	1.6704	1.63395
papaya-Populus	865	1098	1e-167	evm.TU.supercontig_69.49	CN4	POPTR_0010s05110	P1	0.1532	1.1334	1.1334
papaya-Populus	868	858	1e-172	evm.TU.supercontig_69.49	CN4	POPTR_0008s19400	P2	0.1435	1.1879	1.1527
papaya-Populus	11	1000	1e-76	evm.TU.supercontig_1.242	CN1	POPTR_0017s14140	P6	0.3702	1.3929	1.7867
papaya-Populus	341	827	0	evm.TU.supercontig_179.42	C6	POPTR_0017s14140	P6	0.1579	0.8159	1.0076
papaya-Populus	12	291	2e-75	evm.TU.supercontig_1.242	CN1	POPTR_0004s10490	PN1	0.4035	1.4049	1.6078
papaya-Populus	342	1016	0	evm.TU.supercontig_179.42	C6	POPTR_0004s10490	PN1	0.1624	0.8947	0.94875
papaya-Populus	840	3950	1e-167	evm.TU.supercontig_62.70	C13	POPTR_0009s11130	P10	0.2344	1.2815	1.2026
papaya-Populus	835	524	2e-149	evm.TU.supercontig_62.70	C13	POPTR_0014s03600	P11	0.2617	-1	1.41655
papaya-Populus	836	3234	2e-170	evm.TU.supercontig_62.70	C13	POPTR_0004s15360	P12	0.3262	1.3176	1.0077
papaya-Populus	477	236	9e-142	evm.TU.supercontig_23.105	C8	POPTR_0006s26190	P18	0.1974	-1	1.6006
papaya-Populus	470	928	5e-179	evm.TU.supercontig_23.105	C8	POPTR_0018s06150	P20	0.1237	1.6592	1.3457
papaya-Populus	472	308	2e-142	evm.TU.supercontig_23.105	C8	POPTR_0018s01010	P19	0.235	-1	1.6027
papaya-Populus	488	736	7e-09	evm.TU.supercontig_25.90	CN5	POPTR_0006s14810	P23	0.7316	2.4683	1.9145
papaya-Populus	533	1593	7e-09	evm.TU.supercontig_28.99,	CN6	POPTR_0006s14810	P23	0.4919	2.2556	0.9616
papaya-Populus	482	621	4e-26	evm.TU.supercontig_25.90	CN5	POPTR_0001s20610	PN2	0.4235	2.11	1.563
papaya-Populus	473	911	0	evm.TU.supercontig_23.83	C7	POPTR_0018s08800	P24	0.1153	1.1388	1.0965
papaya-Populus	475	374	2e-152	evm.TU.supercontig_23.83	C7	POPTR_0003s05220,	PN3	0.3058	1.6089	1.71155
papaya-Populus	469	448	5e-155	evm.TU.supercontig_23.83	C7	POPTR_0001s18340,	PN5	0.3066	1.5454	1.5454
papaya-Populus	684	3779	4e-22	evm.TU.supercontig_46.18	CN7	POPTR_0018s12930	P25	0.706	1.9413	1.0305
papaya-Populus	688	1808	1e-25	evm.TU.supercontig_46.18	CN7	POPTR_0006s06640	PN6	0.7163	2.0381	1.1691
papaya-Populus	1	383	5e-21	evm.TU.supercontig_0.128	CN3	POPTR_0005s09550	P29	0.1269	0.7345	1.1447
papaya-Populus	3	504	6e-20	evm.TU.supercontig_0.128	CN3	POPTR_0007s07750	PN8	0.1353	0.6721	1.3707
papaya-Populus	247	256	2e-154	evm.TU.supercontig_146.56	CN8	POPTR_0014s11110	P30	0.3694	-1	1.2263
papaya-Populus	245	1029	0	evm.TU.supercontig_146.56	CN8	POPTR_0010s16180	PN9	0.1757	1.9254	1.03885
papaya-Populus	484	2334	3e-07	evm.TU.supercontig_25.116	C9	POPTR_0001s16930	P32	0.293	1.6718	1.1447
papaya-Populus	696	5278	5e-37	evm.TU.supercontig_48.78	C17	POPTR_0013s01930	PN26	0.4543	2.3484	0.9563
papaya-Populus	700	3906	7e-35	evm.TU.supercontig_48.78	C17	POPTR_0005s02680	PN27	0.889	-1	1.0585
papaya-Populus	290	797	3e-27	evm.TU.supercontig_16.166	CN2	POPTR_0010s02500	PN28	0.3291	2.2734	1.2226
papaya-Populus	294	209	6e-30	evm.TU.supercontig_16.166	CN2	POPTR_0013s01930	PN26	0.4318	1.9877	1.6816
Populus- Vitis	142	2458	2e-176	POPTR_0010s05110	P1	GSVIVT01013741001	VN5	0.3187	1.0566	0.9606
Populus- Vitis	992	1723	0	POPTR_0008s19400	P2	GSVIVT01013741001	VN5	0.2814	1.137	1.137
Populus- Vitis	141	8759	2e-63	POPTR_0010s14290	P5	GSVIVT01012008001	V1	0.4282	1.03	1.03
Populus- Vitis	157	1537	1e-53	POPTR_0010s14290	P5	GSVIVT01036465001	VN1	2.4656	1.8723	1.4903
Populus- Vitis	477	330	0	POPTR_0017s14140	P6	GSVIVT01012008001	V1	0.3096	1.2474	1.3061
Populus- Vitis	483	1493	0	POPTR_0017s14140	P6	GSVIVT01036465001	VN1	0.1171	0.7008	0.89075
Populus- Vitis	735	1098	5e-173	POPTR_0004s10490	PN1	GSVIVT01012008001	V1	0.2869	1.2555	1.3264
Populus- Vitis	752	4060	0	POPTR_0004s10490	PN1	GSVIVT01036465001	VN1	0.1173	0.7356	0.9072
Populus- Vitis	991	6972	0	POPTR_0008s11080	P7	GSVIVT01012008001	V1	0.2489	0.9405	0.7681
Populus- Vitis	1021	910	4e-173	POPTR_0008s11080	P7	GSVIVT01036465001	VN1	0.1891	1.261	1.261
Populus- Vitis	1063	370	2e-96	POPTR_0009s14810	P9	GSVIVT01034762001	VN17	0.4003	-1	1.57245
Populus- Vitis	1087	1617	4e-106	POPTR_0009s14810	P9	GSVIVT01036177001	VN18	0.2613	1.2129	1.0367
Populus- Vitis	1071	4298	3e-167	POPTR_0009s11130	P10	GSVIVT01031843001	V3	0.2431	1.4613	1.2603
Populus- Vitis	371	327	8e-161	POPTR_0014s03600	P11	GSVIVT01031843001	V3	0.1911	-1	2.1917
Populus- Vitis	775	3457	1e-171	POPTR_0004s15360	P12	GSVIVT01031843001	V3	0.2858	1.5722	1.5722
Populus- Vitis	945	313	2e-61	POPTR_0006s08110	P17	GSVIVT01034267001	VN8	0.4294	1.283	1.14315
Populus- Vitis	949	221	9e-11	POPTR_0006s14810	P23	GSVIVT01016820001	VN6	0.5624	2.8861	1.3955
Populus- Vitis	118	742	4e-56	POPTR_0001s20610	PN2	GSVIVT01016820001	VN6	0.4375	1.9867	1.0346
Populus- Vitis	523	2190	0	POPTR_0018s08800	P24	GSVIVT01015383001	VN3	0.1498	1.0946	1.0086
Populus- Vitis	676	589	3e-160	POPTR_0003s05220,	PN3	GSVIVT01015383001	VN3	0.3055	1.4242	1.3249
Populus- Vitis	883	3192	3e-121	POPTR_0006s25940,	PN4	GSVIVT01015383001	VN3	0.2063	1.0478	1.23335
Populus- Vitis	16	1167	3e-163	POPTR_0001s18340,	PN5	GSVIVT01015383001	VN3	0.3005	1.2589	1.3742
Populus- Vitis	518	358	2e-24	POPTR_0018s12930	P25	GSVIVT01015561001	VN7	0.6773	-1	1.01385
Populus- Vitis	550	243	7e-135	POPTR_0018s14790	P26	GSVIVT01034267001	VN8	0.2616	1.9362	1.4257
Populus- Vitis	801	573	0	POPTR_0005s09550	P29	GSVIVT01012049001	VN4	0.3698	1.0943	1.0943
Populus- Vitis	954	494	3e-170	POPTR_0007s07750	PN8	GSVIVT01012049001	VN4	0.3737	0.9693	1.1359
Populus- Vitis	346	1051	0	POPTR_0014s11110	P30	GSVIVT01031298001	VN9	0.2018	1.9723	1.73795
Populus- Vitis	383	6181	0	POPTR_0014s11110	P30	GSVIVT01028189001	VN10	0.1629	1.0816	1.0816
Populus- Vitis	162	253	8e-146	POPTR_0010s16180	PN9	GSVIVT01031298001	VN9	0.3601	-1	1.66265
Populus- Vitis	185	654	2e-145	POPTR_0010s16180	PN9	GSVIVT01028189001	VN10	0.4142	2.2746	1.4658
Populus- Vitis	297	3534	8e-178	POPTR_0013s00640	PN10	GSVIVT01031298001	VN9	0.202	1.2602	0.8113
Populus- Vitis	331	1085	2e-172	POPTR_0013s00640	PN10	GSVIVT01028189001	VN10	0.2325	2.1703	1.4566
Populus- Vitis	598	1120	5e-172	POPTR_0002s19120	PN11	GSVIVT01031298001	VN9	0.2198	1.808	1.3053
Populus- Vitis	652	4409	0	POPTR_0002s19120	PN11	GSVIVT01028189001	VN10	0.1566	1.1817	1.1606
Populus- Vitis	810	934	0	POPTR_0005s00720	PN12	GSVIVT01031298001	VN9	0.1703	1.3619	1.06155
Populus- Vitis	876	254	0	POPTR_0005s00720	PN12	GSVIVT01028189001	VN10	0.2206	1.7764	1.7764
Populus- Vitis	61	1076	6e-99	POPTR_0001s30990	PN19	GSVIVT01009442001	VN2	0.5715	4.8849	1.3511
Populus- Vitis	365	6626	5e-89	POPTR_0014s02430	PN30	GSVIVT01009442001	VN2	0.6004	-1	1.0635
Populus- Vitis	1066	3037	2e-94	POPTR_0009s10140	PN31	GSVIVT01009442001	VN2	0.5583	2.1468	1.4729
Populus- Vitis	487	1239	3e-62	POPTR_0017s13490	PN14	GSVIVT01036543001	V4	0.2339	1.2248	0.9368
Populus- Vitis	752	4060	6e-66	POPTR_0004s11300	PN15	GSVIVT01036543001	V4	0.329	1.2145	0.9438
papaya-Vitis	3	1812	6e-92	evm.TU.supercontig_1.242	CN1	GSVIVT01012008001	V1	0.2348	1.0576	1.07
papaya-Vitis	200	247	0	evm.TU.supercontig_179.42	C6	GSVIVT01012008001	V1	0.2496	1.4361	1.4361
papaya-Vitis	11	252	2e-82	evm.TU.supercontig_1.242	CN1	GSVIVT01036465001	VN1	0.6028	1.7666	1.46295
papaya-Vitis	201	981	0	evm.TU.supercontig_179.42	C6	GSVIVT01036465001	VN1	0.1054	0.7298	1.0074
papaya-Vitis	490	3626	2e-163	evm.TU.supercontig_62.70	C13	GSVIVT01031843001	V3	0.3178	1.4549	1.2952
papaya-Vitis	276	2214	0	evm.TU.supercontig_23.83	C7	GSVIVT01015383001	VN3	0.1449	1.2149	1.0232
papaya-Vitis	407	3165	7e-33	evm.TU.supercontig_48.78	C17	GSVIVT01031119001	VN16	0.4985	-1	1.122
